# Supplementary material for: Nutrient Composition and Fatty Acid and Protein Profiles of Selected Fish By-Products
Source: Foods. 2020 Feb 14;9(2):190. doi: 10.3390/foods9020190 (PMC7074476; doi:10.3390/foods9020190)
Supplement: Supplementary file 1 [file foods-09-00190-s001.zip]

Archive with 1 entries (1 files):
- foods-706415-supplementary.docx
